# Supplementary material for: A preliminary molecular phylogeny of the genus Scobura, with a synonym of Scobura masutaroi (Lepidoptera, Hesperiidae)
Source: Zookeys. 2016 Dec 7;(638):33–44. doi: 10.3897/zookeys.638.10026 (PMC5270742; doi:10.3897/zookeys.638.10026)
Supplement: XML Treatment for Scobura masutaroi [file zookeys.638.10026-treatment1.xml]

<!DOCTYPE tp:taxon-treatment
  PUBLIC "-//TaxonX//DTD Taxonomic Treatment Publishing DTD v0 20100105//EN" "tax-treatment-NSO.dtd">
<tp:taxon-treatment xmlns:tp="http://www.plazi.org/taxpub"><tp:treatment-meta><kwd-group><label>Taxon classification</label><kwd><named-content content-type="kingdom">Animalia</named-content></kwd><kwd><named-content content-type="order">Lepidoptera</named-content></kwd><kwd><named-content content-type="family">Hesperiidae</named-content></kwd></kwd-group><mixed-citation publication-type="journal"><person-group><name><surname>Huang</surname><given-names>Zhen-Fu</given-names></name><name><surname>Fei</surname><given-names>Wen</given-names></name><name><surname>Wang</surname><given-names>Min</given-names></name><name><surname>Chiba</surname><given-names>Hideyuki</given-names></name><name><surname>Fan</surname><given-names>Xiao-Ling</given-names></name></person-group><article-title>A preliminary molecular phylogeny of the genus <italic><tp:taxon-name><tp:taxon-name-part taxon-name-part-type="genus">Scobura</tp:taxon-name-part></tp:taxon-name></italic>, with a synonym of <italic><tp:taxon-name><tp:taxon-name-part taxon-name-part-type="genus">Scobura</tp:taxon-name-part> <tp:taxon-name-part taxon-name-part-type="species">masutaroi</tp:taxon-name-part></tp:taxon-name></italic> (<tp:taxon-name><tp:taxon-name-part taxon-name-part-type="order">Lepidoptera</tp:taxon-name-part></tp:taxon-name>, <tp:taxon-name><tp:taxon-name-part taxon-name-part-type="family">Hesperiidae</tp:taxon-name-part></tp:taxon-name>)</article-title><source>Zookeys</source><day>7</day><month>12</month><year>2016</year><volume>2016</volume><issue>638</issue><fpage>33</fpage><lpage>44</lpage><pub-id pub-id-type="doi">10.3897/zookeys.638.10026</pub-id></mixed-citation></tp:treatment-meta><tp:nomenclature><tp:taxon-name>
            <tp:taxon-name-part taxon-name-part-type="genus">Scobura</tp:taxon-name-part>
            <tp:taxon-name-part taxon-name-part-type="species">masutaroi</tp:taxon-name-part>
          </tp:taxon-name><tp:taxon-authority>Sugiyama, 1996</tp:taxon-authority><xref ref-type="fig" rid="F3">Fig. 3</xref><tp:nomenclature-citation-list><tp:nomenclature-citation><tp:taxon-name>
                <tp:taxon-name-part taxon-name-part-type="genus">Scobura</tp:taxon-name-part> <tp:taxon-name-part taxon-name-part-type="species">masutaroi</tp:taxon-name-part></tp:taxon-name><comment>Sugiyama, 1996: 9 (Type locality: Dujiangyan, Sichuan, China)</comment></tp:nomenclature-citation><tp:nomenclature-citation><tp:taxon-name>
                <tp:taxon-name-part taxon-name-part-type="genus">Scobura</tp:taxon-name-part> <tp:taxon-name-part taxon-name-part-type="species">mouchai</tp:taxon-name-part></tp:taxon-name><comment>Krajcik, 2013: 2, <bold>syn. n.</bold> (Type locality: Fengxian, Shaanxi, China)</comment></tp:nomenclature-citation></tp:nomenclature-citation-list></tp:nomenclature><tp:treatment-sec sec-type="material" id="SECID0EA6AI"><title>Material examined.</title><p>1♂, 1♀, Nibashan, Rongjing, Sichuan, 26.VII.2009, Min Wang; 1♂, Jialingjiang, Fengxian, Shaanxi, 15.VII.2010, Min Wang.</p></tp:treatment-sec><tp:treatment-sec sec-type="diagnosis" id="SECID0EF6AI"><title>Diagnosis.</title><p>Forewing length 17–18 mm. This species is different from other species of <italic><tp:taxon-name><tp:taxon-name-part taxon-name-part-type="genus">Scobura</tp:taxon-name-part> <tp:taxon-name-part taxon-name-part-type="species">coniata</tp:taxon-name-part></tp:taxon-name></italic> group in the appearance of the wing upper side: forewing with yellow streak in subcosta space basally, a big cell spots solid across cell, the spot in space CuA<sub>2</sub> yellow; hindwing with spots in spaces CuA<sub>1</sub> and M<sub>1</sub>-M<sub>2</sub> yellow. Wing under side: forewing costal and submarginal spots yellow; hindwing all veins and submarginal spots from spaces Sc+R<sub>1</sub> to CuA<sub>2</sub> yellow; and all yellow submarginal spots conjoined both forewing and hindwing.</p><fig id="F3" position="float" orientation="portrait"><label>Figure 3.</label><caption><p>
          <italic><tp:taxon-name><tp:taxon-name-part taxon-name-part-type="genus">Scobura</tp:taxon-name-part> <tp:taxon-name-part taxon-name-part-type="species">masutaroi</tp:taxon-name-part></tp:taxon-name></italic> Sugiyama, 1996 (Sichuan): <bold>A, B</bold> male <bold>C, D</bold> female; scale bar 10 mm.</p></caption><graphic xmlns:xlink="http://www.w3.org/1999/xlink" xlink:href="zookeys-638-033-g003.jpg" position="float" orientation="portrait" xlink:type="simple" id="oo_113878.jpg"/></fig><!--PageBreak--><!--PageBreak--></tp:treatment-sec><tp:treatment-sec sec-type="description" id="SECID0E5ABI"><title>Description.</title><p>Male genitalia (Fig. <xref ref-type="fig" rid="F4">4</xref>): Tegumen without socius, weakly rounded from lateral view; uncus slender and much longer than tegumen; valva with transtilla rounded and sclerotized with small spines, ventro-distal process irregularly shaped with outer edge rounded, inner edge uneven, and distal part rectangular with densely small spines; saccus short and broad; gnathos absent; juxta U-shaped with two arms with densely spines.</p><fig id="F4" position="float" orientation="portrait"><label>Figure 4.</label><caption><p>Male genitalia of <italic><tp:taxon-name><tp:taxon-name-part taxon-name-part-type="genus">Scobura</tp:taxon-name-part> <tp:taxon-name-part taxon-name-part-type="species">masutaroi</tp:taxon-name-part></tp:taxon-name></italic> Sugiyama, 1996. (Sichuan). <bold>A</bold> Genitalia ring, lateral view; <bold>B</bold> aedeagus and juxta. <bold>C</bold> valva, inner view; <bold>D</bold> tegument, dorsal view.</p></caption><graphic xmlns:xlink="http://www.w3.org/1999/xlink" xlink:href="zookeys-638-033-g004.jpg" position="float" orientation="portrait" xlink:type="simple" id="oo_113879.jpg"/></fig><p>Female genitalia (Fig. <xref ref-type="fig" rid="F5">5</xref>): Papillae anales rectangular, covered with setae; anterior lamella U-shaped with sclerotization; posterior lamella triangular with upper margin arched; ductus bursae membranous and short; copulatrix bursa elongate, membranous.</p><fig id="F5" position="float" orientation="portrait"><label>Figure 5.</label><caption><p>Female genitalia of <italic><tp:taxon-name><tp:taxon-name-part taxon-name-part-type="genus">Scobura</tp:taxon-name-part> <tp:taxon-name-part taxon-name-part-type="species">masutaroi</tp:taxon-name-part></tp:taxon-name></italic> Sugiyama, 1996 (Sichuan)</p></caption><graphic xmlns:xlink="http://www.w3.org/1999/xlink" xlink:href="zookeys-638-033-g005.jpg" position="float" orientation="portrait" xlink:type="simple" id="oo_113880.jpg"/></fig></tp:treatment-sec><tp:treatment-sec sec-type="distribution" id="SECID0EEDBI"><title>Distribution.</title><p>China (Sichuan, Shaanxi).</p></tp:treatment-sec></tp:taxon-treatment>
